# Supplementary material for: Parental Preconception Exposures to Outdoor Neighbourhood Environments and Adverse Birth Outcomes: A Protocol for a Scoping Review and Evidence Map
Source: Int J Environ Res Public Health. 2021 Aug 25;18(17):8943. doi: 10.3390/ijerph18178943 (PMC8431720; doi:10.3390/ijerph18178943)
Supplement: Supplementary file 1 [file ijerph-18-08943-s001.zip]

Archive with 1 entries (1 files):
- ijerph-1339104-supplementary.pdf
